# Supplementary material for: Single-cell analysis reveals cellular reprogramming in advanced colon cancer following FOLFOX-bevacizumab treatment
Source: Front Oncol. 2023 Jul 28;13:1219642. doi: 10.3389/fonc.2023.1219642 (PMC10421721; doi:10.3389/fonc.2023.1219642)
Supplement: Supplementary file 3 [file DataSheet_1.zip]

Archive with 9 entries (8 files):
- PDF/
- PDF/Figure1 and figureS1.pdf
- PDF/Figure2.pdf
- PDF/Figure3.pdf
- PDF/Figure4 and figureS2.pdf
- PDF/Figure5 and figureS3.pdf
- PDF/Figure6 and figureS4.pdf
- PDF/Figure7 and figureS5.pdf
- PDF/FigureS6.pdf
